# Supplementary material for: Perspectives on the adaptation of Japanese plum-type cultivars to reduced winter chilling in two regions of Spain
Source: Front Plant Sci. 2024 Apr 17;15:1343593. doi: 10.3389/fpls.2024.1343593 (PMC11061358; doi:10.3389/fpls.2024.1343593)
Supplement: Supplementary Table 1 — Japanese plum cultivars assayed including the pedigree, origin, main agronomic traits (ripening time, skin color and flesh color), chilling requirements analyzed in Guadajira (Badajoz) and Caspe, La Almunia, and Montañana (Zaragoza) expressed in chilling hours (CH), chilling units (CU), and chilling portions (CP), and heating requirements expressed in growing degree hours (GDH). Values obtained for each year, the mean, and the coefficient of variation (CV) (%) between years and locations (in italics) are shown. ns: non significant at p < 0.05. OP: Open pollination. [file Table_1.xlsx]

## Sheet: Table S1
Table S1. Japanese plum cultivars assayed including the pedigree, origin, main agronomic characteristics (ripening time, skin colour and flesh colour), chilling requirements of 21 Japanese plum cultivars analyzed in Guadajira (Badajoz) and Caspe, La Almunia, and Montañana (Zaragoza) expressed in chilling hours (CH), chilling units (CU), and chilling portions (CP), and heating requirements express…
Cultivar	Origin	Pedigree	Ripening	Phenotype characterizaation		Locations	Year	Date of endodormancy release	Chilling requirements									Year	Date of full bloom (F50)	Heating requirements
				Skin colour	Flesh colour				Chilling Hours			Chilling Units			Chilling Portions					Growing degree hours
									Value	Mean	CV	Value	Mean	CV	Value	Mean	CV			Value	Mean	CV
Ambra	Unknown	Unknown	Unknown	Black	Yellow	Montañana	2018	14-dec	306	356.75	20.1181	635.75	637.125	0.305206	31.46	32.375	3.99693	2018	2023-03-01	5829	6274	10
						(Zaragoza)	2019	16-dec	407.5			638.5			33.29			2019	2023-02-25	6720
						Badajoz	2019	07-feb	560	505.25	15.3247	932	779.625	27.6403	56.02	46.515	28.8984	2019	2023-03-04	4343	5987	39
							2020	08-jan	450.5			627.25			37.01			2020	2023-03-02	7630
						ns	ns			431	24.3632		708.375	14.2245		39.445	25.3479	ns			6130	3
Angeleno	Garabedian, USA	Queen Ann ⨉ OP	Very late	Violet-black	Yellow	Montañana	2018	12-dec	294.5	322.833	16.4232	602.75	532.333	24.4732	29.43	29.8167	7.92791	2018	2023-03-04	6646	7398	13
						(Zaragoza)	2019	14-dec	384			612.25			32.35			2019	2023-03-04	8450
							2020	2-dec	290			382			27.67			2020	2023-02-26	7096
						Badajoz	2019	16-jan	471	378.25	34.6777	684	594.25	21.359	43.2	36.925	24.033	2019	2023-03-04	7644	7722	1
							2020	31-dec	285.5			504.5			30.65			2020	2023-03-02	7800
						ns	ns			350.542	11.1786		563.292	7.77247		33.3708	15.0621	ns			7560	3
Blackamber	USDA, USA	Friar ⨉ Queen Rosa	Medium	Black	Yellow	Montañana	2018	24-dec	447.5	444.667	14.7966	794.5	696.333	14.0029	39.03	37.3	14.2378	2018	2023-03-04	5715	6155	13
						(Zaragoza)	2019	13-dec	377.5			599.5			31.34			2019	2023-02-25	7067
							2020	19-dec	509			695			41.53			2020	2023-02-24	5683
						Badajoz	2019	14-jan	469	541.25	18.878	670.75	688.875	3.72094	42.22	42.385	0.550537	2019	2023-03-02	7590	7528	1
							2020	16-jan	613.5			707			42.55			2020	2023-03-02	7466
						ns	ns			492.958	13.8541		692.604	0.761451		39.8425	9.02463	ns			6842	14
Black Diamond	Superior Farming Co., USA	Angeleno ⨉ OP	Medium	Black	Red	Caspe	2017	28-dec	671	450.667	42.7169	691.25	685.083	6.65088	37.59	35.4867	8.03787	2017	2023-03-06	6571	5999	15
						(Zaragoza)	2018	21-dec	366			727.25			36.63			2018	2023-03-06	6467
							2019	22-dec	315			636.75			32.24			2019	2023-02-19	4960
						Badajoz	2019	22-jan	506.5	444.75	19.6352	779	674.125	22.0012	47.45	40.86	22.8088	2019	2023-02-28	5899	6192	7
							2020	05-jan	383			569.25			34.27			2020	2023-02-23	6486
						ns	ns			447.708	0.934473		679.604	1.14018		38.1733	9.95334	ns			6096	2
Crimson glo	Zaiger, USA	﻿46G731 =(Laroda ⨉ Queen Ann) ⨉ Friar	Early-medium	Red	Red	La Almunia	2019	28-dec	404	373.25	11.6509	688	579.25	26.5508	38.13	35.2	11.7717	2019	2023-02-22	5338
						(Zarazoza)	2020	10-dec	342.5			470.5			32.27
						Badajoz	2019	12-jan	438.5	485	13.559	648.75	664.75	3.4039	41.22	40.435	2.74554	2019	2023-03-04	8131	8775	10
							2020	12-jan	531.5			680.75			39.65			2020	2023-03-09	9418
						ns	ns			429.125	18.414		622	9.71988		37.8175	9.78834	ns			7056	10
Earliqueen	Zaiger, USA	61EC540 OP	Early	Red	Yellow	La Almunia	2019	07-dec	263	277.25	7.26873	471.5	412.125	20.3746	25.21	26.32	5.9642	2019	2023-02-18	7794
						(Zarazoza)	2020	04-dec	291.5			352.75			27.43
						Badajoz	2019	06-jan	340.5	307.25	15.3043	581.5	537.125	11.6836	37.15	33.615	14.8721	2019	2023-02-28	7399	7039	7
							2020	30-dec	274			492.75			30.08			2020	2023-02-23	6678
						ns	ns			292.25	7.25858		474.625	18.6228		29.9675	17.2131	ns			7416	7
Fortune	USDA, USA	Laroda ⨉ (Queen Ann ⨉ Late Santa Rosa)	Late	Red	Yellow	Montañana	2018	12-dec	294.5	358.333	15.5256	602.75	582.167	7.58116	29.43	32.13	8.08278	2018	2023-03-04	6646	6645	4
						(Zaragoza)	2019	14-dec	384			612.25			32.35			2019	2023-02-25	6929
							2020	10-dec	396.5			531.5			34.61			2020	2023-02-24	6359
						Badajoz	2019	15-jan	471	501.25	8.53466	676.25	678.5	0.468973	43.2	41.425	6.0597	2019	2023-03-02	7400	7476	1
							2020	12-jan	531.5			680.75			39.65			2020	2023-03-02	7553
						ns	ns			429.792	23.5131		630.333	10.8067		36.7775	17.8711	ns			7061	8
Freedom	USDA, USA	Laroda ⨉ (Queen Ann ⨉ Late Santa Rosa)	Very late	Dark red	Yellow	Caspe	2017	11-dec	406	411.167	30.4815	435.25	634.017	30.8294	25.16	33.2833	22.8337	2017	2023-03-06	6820	5745	16
						(Zaragoza)	2018	16-dec	288.5			640.8			34.47			2018	2023-02-27	5320
							2019	03-jan	539			826			40.22			2019	2023-02-24	5096
						Badajoz	2019	11-jan	420.5	485.5	18.9339	640.5	664.875	5.18465	40.04	40.35	1.08651	2019	2023-03-02	7755	7638	2
							2020	13-jan	550.5			689.25			40.66			2020	2023-03-02	7521
						ns	ns			448.333	11.7238		649.446	3.35981		36.8167	13.5724	ns			6692	20
Golden Globe	Zaiger, USA	Laroda ⨉ Queen Ann	Late	Yellow	Yellow	Caspe	2017	04-jan	708	851.167	14.9143	741.75	1030.42	24.2614	39.62	50.7933	19.0508	2017	2023-03-11	6250	5674	19
						(Zaragoza)	2018	18-jan	895.5			1174			56.43			2018	2023-03-11	6321
							2019	24-jan	950			1175.5			56.33			2019	2023-02-24	4450
						Badajoz	2019	29-jan	538	599	14.4018	875	801.25	13.0169	52.04	48.395	10.6515	2019	2023-03-12	7706	8424	12
							2020	19-jan	660			727.5			44.75			2020	2023-03-09	9141
						ns	ns			725.083	24.5915		915.833	17.6938		49.5942	3.41951	ns			7049	28
Golden Japan	USA	P. simonii ⨉ P. cerasifera ⨉ P. munsoniana	Early	Yellow	Yellow	Montañana	2018	27-dec	519.5	565.333	15.6783	866.5	812	12.4882	40.96	42.33	4.49034	2018	2023-03-08	6255	6512	5
						(Zaragoza)	2019	03-jan	667.5			874.5			44.5			2019	2023-03-04	6867
							2020	19-dec	509			695			41.53			2020	2023-03-02	6413
						Badajoz	2019	20-jan	490	520.05	8.17174	736.5	712.75	4.71239	46.01	43.335	8.72971	2019	2023-03-09	8007	8362	6
							2020	13-jan	550.1			689			40.66			2020	2023-03-09	8716
						ns	ns			542.692	5.90025		762.375	9.20549		42.8325	1.65912	ns			7437	18
Golden Plumza	Vivai F.Ili Zanzi, Italy	Unknown	Medium-late	Yellow	Yellow	Caspe	2017	08-jan	770.5	631.833	25.9357	815	860.083	8.95339	41.8	42.0333	6.06192	2017	2023-03-06	5116	5493	13
						(Zaragoza)	2018	25-dec	451			816.25			39.61			2018	2023-03-06	6315
							2019	09-jan	674			949			44.69			2019	2023-02-24	5049
						Badajoz	2019	23-jan	506.5	583.25	18.6097	797.75	774.375	4.26889	48.46	47.61	2.52485	2019	2023-03-16	9275	8003	22
							2020	22-jan	660			751			46.76			2020	2023-03-02	6730
						ns	ns			607.542	5.65453		817.229	7.41591		44.8217	8.79775	ns			6748	26
Hiromi Red	Zaiger, USA	20EB314 OP	Medium	Red	Yellow	La Almunia	2019	04-jan	562.5	534.75	7.33884	727.25	714.375	2.5488	42.36	42.355	0.0166948	2019	2023-02-25	5708
						(Zarazoza)	2020	24-dec	507			701.5			42.35
						Badajoz	2019	22-jan	506.5	519	3.4061	779	729.875	9.51851	47.45	43.55	12.6646	2019	2023-03-09	7842	8630	13
							2020	12-jan	531.5			680.75			39.65			2020	2023-03-09	9418
						ns	ns			526.875	2.11377		722.125	1.51776		42.9525	1.96727	ns			7169	13
Joanna Red	Zaiger, USA	46G731 OP	Late	Red	Yellow	La Almunia	2019	07-jan	626.5	588	9.25973	746.25	747.375	0.212877	43.88	44.005	0.40172	2019	2023-02-20	4949
						(Zarazoza)	2020	26-dec	549.5			748.5			44.13
						Badajoz	2019	15-jan	471	438.5	10.4816	676.25	629.375	10.5329	43.2	39.465	13.3842	2019	2023-03-04	7827	7743	2
							2020	06-jan	406			582.5			35.73			2020	2023-03-02	7660
						ns	ns			513.25	20.5967		688.375	12.1211		41.735	7.69202	ns			6346	2
John W	USDA, USA	K42-26 [=Laroda x B65-11 (=Queen Ann ⨉ Late Santa Rosa)] ⨉ K189- 73 [=Friar ⨉ Simka]	Late	Purple red with some speckles	Orange	Caspe	2017	05-dec	338	411	30.8693	369	636.25	38.2691	21.09	32.27	31.7895	2017	2023-03-11	8838	7322	23
						(Zaragoza)	2018	19-dec	337.5			694.25			34.47			2018	2023-03-11	7559
							2019	04-jan	557.5			845.5			41.25			2019	2023-02-27	5568
						Badajoz	2019	22-jan	506.5	456.25	15.5757	779	680.75	20.4108	47.75	41.74	20.3628	2019	2023-03-06	7356	8440	18
							2020	06-jan	406			582.5			35.73			2020	2023-03-09	9525
						ns	ns			433.625	7.37886		658.5	4.77847		37.005	18.0957	ns			7881	10
Laetitia	Unknown, South Africa	Golden King OP	Late	Red	Orange	Caspe	2017	21-dec	544.5	407	35.3503	591	641.917	16.4043	32.53	32.79	12.6749	2017	2023-03-06	6820	6157	15
						(Zaragoza)	2018	12-dec	257.5			571.75			28.77			2018	2023-03-03	6555
							2019	29-dec	419			763			37.07			2019	2023-02-24	5096
						Badajoz	2019	17-jan	471	378.25	34.6777	694.5	599.5	22.4104	44.2	37.425	25.6013	2019	2023-03-04	7493	7647	3
							2020	31-dec	285.5			504.5			30.65			2020	2023-03-02	7800
						ns	ns			392.625	5.1778		620.708	4.83208		35.1075	9.33544	ns			6902	15
Owen T	USDA, USA	﻿K183-69 =(Friar ⨉ Queen Rosa) OP	Early-medium	Black with purple shoulders	Yellow	Caspe	2017	31-dec	699.5	531.167	29.1392	735.25	780.1	9.34865	39.62	39.22	5.6785	2017	2023-02-26	5404	5385	5
						(Zaragoza)	2018	27-dec	499			864.25			41.22			2018	2023-03-03	5656
							2019	28-dec	395			740.8			36.82			2019	2023-02-24	5096
						Badajoz	2019	26-jan	528	550.5	5.78016	849.75	772.125	14.2177	50.47	45.565	15.2238	2019	2023-03-04	6530	7022	10
							2020	14-jan	573			694.5			40.66			2020	2023-03-02	7515
						ns	ns			540.833	2.52772		776.112	0.726593		42.3925	10.5835	ns			6204	19
Red Beaut	Reedley Nursery, USA	Open seedling ⨉ (Eldorado ⨉ Burmosa)	Very early	Red	Yellow	Montañana	2017	26-dec	684.5	419.75	43.5651	631.5	568.625	21.8911	36.38	32.2	11.3015	2017	2023-03-02	5263	6382	12
						(Zaragoza)	2018	14-dec	306			635.25			31.46			2018	2023-03-04	6571
							2019	14-dec	398.5			625.75			33.29			2019	2023-02-25	6831
							2020	02-dec	290			382			27.67			2020	2023-02-24	6863
						Badajoz	2019	12-jan	438.5	432.5	1.96191	648.75	627.25	4.84744	41.2172	38.4736	10.0849	2019	2023-02-28	7064	6757	6
							2020	07-jan	426.5			605.75			35.73			2020	2023-02-23	6449
						ns	ns			426.125	2.11572		597.938	6.93285		35.3368	12.5537	ns			6569	4
Santa Rosa	Garabedian, USA	Unknown	Medium	Red	Yellow	Montañana	2018	27-dec	519.5	529	6.65865	866.5	806.917	6.42043	40.96	41.5767	5.0138	2018	2023-03-04	5656	6242	10
						(Zaragoza)	2019	27-dec	499.5			772.5			39.87			2019	2023-03-04	6872
							2020	23-dec	568			781.75			43.9			2020	2023-03-02	6198
						Badajoz	2019	15-jan	471	427	14.5727	676.25	622.75	12.1494	43.2	38.735	16.3017	2019	2023-03-04	7827	7750	1
							2020	05-jan	383			569.25			34.27			2020	2023-03-02	7674
						ns	ns			478	15.0889		714.833	18.2176		40.1558	5.00391	ns			6996	15
Songold	ARC-Infruitec, South Africa	Golden King ⨉ Wickson	Late	Yellow	Yellow	Montañana	2017	14-dec	503.5	518.5	27.405	480	695.083	28.7237	26.68	35.7333	24.9444	2017	2023-03-14	6194	6339	7
						(Zaragoza)	2018	20-dec	384.5			730.75			36.02			2018	2023-03-04	5955
							2019	03-jan	667.5			874.5			44.5			2019	2023-03-04	6867
						Badajoz	2019	18-jan	471	522	13.817	698.5	696.5	0.406091	44.2	42.43	5.8995	2019	2023-03-04	7297	7510	4
							2020	14-jan	573			694.5			40.66			2020	2023-03-03	7723
						ns	ns			520.25	0.475709		695.792	0.14397		39.0817	12.1163	ns			6925	12
TC Sun	Garabedian, USA	Unknown	Late	Yellow	Yellow	Caspe	2017	11-jan	821.5	748.167	11.8163	865.5	944.083	9.32694	44.89	46.4	7.38042	2017	2023-03-06	4994	5781	16
						(Zaragoza)	2018	10-jan	773			1039.25			50.32			2018	2023-03-11	6802
							2019	08-jan	650			927.5			43.99			2019	2023-02-27	5548
						Badajoz	2019	05-jan	551.5	605.75	12.6655	911.75	823.875	15.0841	55.03	49.89	14.5702	2019	2023-03-12	6340	7651	24
							2020	20-jan	660			736			44.75			2020	2023-03-09	8963
						ns	ns			676.958	14.8759		883.979	9.61563		48.145	5.12577	ns			6716	20
606	Reedley Nursery, USA	Open seedling ⨉ (Eldorado ⨉ Burmosa)	Very early	Red	Yellow	Caspe	2017	18-dec	489.5	382.167	25.088	557.5	629	12.383	24.51	30.03	18.0265	2017	2023-02-26	6098	6129	7
						(Zaragoza)	2018	20-dec	352			712			35.33			2018	2023-03-06	6545
							2019	18-dec	305			617.5			30.25			2019	2023-02-19	5744
						Badajoz	2019	22-jan	506.5	390.25	42.1274	779	635.875	31.8316	47.45	38.765	31.6844	2019	2023-03-02	6539	6608	1
							2020	30-dec	274			492.75			30.08			2020	2023-02-23	6678
						ns	ns			386.208	1.47997		632.438	0.76867		34.3975	17.9565	ns			6369	5
